# Supplementary material for: Cardiac magnetic resonance -detected myocardial injury is not associated with long-term symptoms in patients hospitalized due to COVID-19
Source: PLoS One. 2023 Mar 8;18(3):e0282394. doi: 10.1371/journal.pone.0282394 (PMC9994679; doi:10.1371/journal.pone.0282394)
Supplement: S1 Dataset — (XLSX) [file pone.0282394.s004.xlsx]

## Sheet: Taul2
Patient number	Patient group (1=Hospital treated, 2=ICU, 0=control)	COVID, 1=yes, 0=no	Gadolinium contrast, 1=yes, 0=no	arrhytmia, 1=yes, 0=no	Dyspnea	NYHA class	Chest pain, 1=yes, 0=no	Syncope, 1=yes, 0=no	Inflammation CMR, 1=yes, 0=no	any_LGE	Myocarditis_like_LGE	Ischemic scar CMR, 1=yes, 0=no	Abnormal pericardial fluid, 1=yes, 0=no	pleural fluid, 1=yes, 0=no	LV_EDV_index	LV_ESV_index	LV_EF	LV_ED_mass_index	RV_EDV_index	RV_ESV_index	RV_SV_index	RV_EF	COVID vaccination, 1=yes, 0=no	WMA_RV, 1=yes, 0=no	WMA_LV, 1=yes, 0=no
001	1	1	1	1	0	1	1	0	0	0	0	0	0	0	72.23	26.37	63.48	54.1	73.28	26.45	46.83	63.91	0	0	0
002	1	1	1	0	1		1		0	1	0	0	0	0	58.87	26.68	54.69	40.79	58.16	28.15	30.01	51.59		0	0
003	1	1	1	0	1	3	0	1	0	1	0	0	0	0	72.51	24.49	66.23	58.65	84.08	37.23	46.85	55.72	0	0	0
004	1	1	1	1	1	2	0	0	0	1	1	0	0	0	106.57	44.63	58.12	58.33	103.25	42.23	61.02	59.1	0	0	0
005	1	1	1	1	0	1	0	0	0	0	0	0	0	0	85.56	32.2	62.36	56.19	89.06	36.09	52.97	59.48	0	0	0
006	1	1	1	0	1	3	1	0	0	1	0	0	0	0	75.58	27.99	62.97	54.66	83.05	31.97	51.08	61.51	1	0	0
007	1	1	1	0	1		0	0	0	1	1	0	0	0	76.85	32.13	58.19	53.49	84.75	38.35	46.4	54.75	0	0	0
008	1	1	1	1	0	1	1	0	0	1	1	0	0	0	65.04	25.42	60.91	41.38	62.81	25.69	37.12	59.1	0	0	0
009	1	1	1	0	0	1	0	0	0	1	0	0	0	0	93.58	36.68	60.8	62.74	93.87	35.4	58.47	62.29	0	0	0
010	1	1	1	0	0	1	0	0	0	1	1	1	0	0	88.45	34.62	60.86	58.7	94.7	40.92	53.78	56.79	0	0	0
011	1	1	1	1	1	2	1	0	0	0	0	0	0	0	67.22	28.27	57.94	41.06	73.33	30.02	43.31	59.06	0	0	0
012	1	1	1	1	1	3	0	0	0	1	0	0	0	0	68.79	22.22	67.7	39.19	62.08	17.11	44.97	72.44	1	0	0
013	1	1	1	0	0	1	0	0	0	0	0	0	0	0	73.87	27.63	62.6	45.86	79.79	33.87	45.91	57.54	0	0	0
014	1	1	1	0	1		0	0	0	1	0	0	0	0	57.49	21.45	62.68	39.66	64.4	28.13	36.26	56.31		0	0
015	1	1	1	1	1	2	0	0	0	1	1	0	0	0	67.5	29.32	56.56	39.73	76.79	31.58	45.21	58.88	0	0	0
016	1	1	1	1	1	2	0	0	0	0	0	0	0	0	51.55	18.08	64.92	46.25	55.83	24.22	31.61	56.62		0	0
017	1	1	1	0	1	2	0	0	0	0	0	0	0	0	86.77	31.31	63.92	47.83	86.69	33.17	53.51	61.73		0	0
018	1	1	1	1	1	2	1	0	0	0	0	0	0	0	84.86	35.02	58.73	48.82	91.95	41.85	50.09	54.48	1	0	0
019	1	1	1	0	1	3	1	0	0	1	1	0	0	0	85.55	38.26	55.28	49.69	81.69	35.15	46.54	56.98	1	0	0
020	1	1	1	0	1	4	0	0	0	0	0	0	0	0	52.37	18.56	64.55	32.93	49.45	15.55	33.9	68.55	1	0	0
021	1	1	1	0	1	2	0	0	0	1	1	0	0	0	67.16	24.49	63.53	42.11	68.48	26.04	42.43	61.97	0	0	0
022	1	1	1	1	0	1	0	0	0	0	0	0	0	0	83.87	27.75	66.91	53.54	85.81	32.04	53.76	62.66	0	0	0
023	1	1	1	1	1	4	1	0	0	0	0	0	0	0	83.25	36.54	56.11	48.19	72.59	26.55	46.04	63.42	0	0	1
024	1	1	1	0	0	1	0	0	0	1	0	0	0	0	100.02	51.42	48.58	54.84	96.27	51.08	45.19	46.94	0	0	0
025	1	1	1	1	0	1	0	0	0	0	0	0	0	0	77.51	35.9	53.69	38.07	72.13	32.42	39.72	55.06		0	0
026	1	1	1	1	1	3	0	0	0	1	0	0	0	1	106.88	47.29	55.76	62.19	91.99	34.27	57.71	62.74	0	0	0
027	1	1	1	0	1	2	0	0	0	1	1	0	0	0	63.9	28.7	55.09	59.26	83.47	38.42	45.05	53.97	0	0	0
028	1	1	1	0	0	1	1	0	0	1	1	0	0	0	109.85	48.43	55.91	75.57	104.74	46.92	57.82	55.2	0	0	0
029	1	1	1	0	1	3	0	0	0	1	0	0	0	0	65.21	26.93	58.71	47.62	63.68	26.56	37.12	58.29	1	0	0
030	1	1	1	1	1	3	1	0	0	0	0	0	0	0	116.59	48.11	58.73	67.44	101.45	43.01	58.44	57.61	0	0	0
031	1	1	1	0	1	2	1	0	0	0	0	0	0	0	86.9	25.53	70.62	72.43	87.18	25.67	61.52	70.56	0	0	0
032	1	1	1	0	1	3	0	0	0	0	0	0	0	0	69.05	29.64	57.07	39.86	67.14	30.22	36.92	54.99	0	0	0
033	1	1	1	0	0	1	1	0	0	1	1	0	0	0	53.91	21.09	60.88	32.09	53.8	21.99	31.81	59.13	0	0	0
034	1	1	1	1	0	1	0	0	0	0	0	0	0	0	67.71	18.74	72.33	39.68	76.71	28.08	48.63	63.4		0	0
035	1	1	1	0	1	2	0	0	0	1	1	0	0	0	64.65	27.62	57.27	47.93	69.6	31.27	38.33	55.07	1	0	0
036	1	1	1	0	0	1	0	0	0	0	0	0	0	0	55.3	20.01	63.81	37.69	57.78	21.75	36.03	62.36	1	0	0
037	1	1	1	0	1	3	0	0	0	1	1	0	0	0	79.49	35.97	54.75	52.81	71.7	28.15	43.54	60.73	0	0	0
038	1	1	1	0	1	2	0	0	0	1	1	0	0	0	88.82	40.13	54.82	49.15	79.2	32.66	46.55	58.77	0	0	0
039	1	1	1	1	1	3	0	0	0	0	0	0	0	1	79.71	37.05	53.52	34.67	75.67	33.25	42.42	56.05	0	0	0
040	2	1	1	0	0	1	0		0	1	1	0	0	0	74.98	29.46	60.7	62.74	89.25	46.23	43.03	48.21	0	0	0
041	2	1	1	0	1	2	0	0	0	1	1	0	0		78.36	25.99	66.84	56.63	84.85	32.39	52.46	61.83	1	0	0
042	2	1	1	0	0	1	0	0	0	1	0	0	0	0	67.85	26.32	61.21	36.5	66.21	27.52	38.68	58.43	0	0	0
043	2	1	1	1	1	3	1	0	0	1	1	0	0	0	85.86	38.45	55.22	45.32	73.15	26.73	46.42	63.45	1	0	0
044	2	1	1	0	1	3	0	0	0	0	0	0	0	0	66.56	25.92	61.06	47.6	71.39	30.6	40.79	57.14	0	0	0
045	2	1	0	1	1	3	0	0	0						50.98	19.38	62	49.75	62.59	28.56	34.03	54.37	1	0	0
046	2	1	1	1	1	3	1	1	0	1	0	0	0	0	82.6	36.32	56.03	47.37	73.5	28.46	45.04	61.28	0	0	0
047	2	1	1	1	1	3	1	0	0	1	0	0	0	0	92.98	33.2	64.29	67.28	101.29	42.54	58.75	58	0	0	0
048	2	1	1	0	1	2	1	0	0	1	1	0	0	0	94.47	39.27	58.42	64.39	93.79	38.07	55.72	59.41	0	0	0
049	2	1	1	1	1	3	0	0	0	1	0	1	0	0	84.84	33.53	60.47	39.99	81.13	31.1	50.03	61.66	0	0	1
050	2	1	1	1	1	2	0	0	0	1	0	0	0	1	95.57	32.04	66.47	68.15	88.59	34.85	53.74	60.66	0	0	0
051	2	1	1	1	1	2	1	0	0	1	0	0	0	0	77.72	33.5	56.9	44.5	86.69	38.1	48.59	56.05	0	0	0
052	2	1	1	0	0	1	0	0	0	1	0	0	0	0	76.17	23.34	69.36	59.12	80.81	29.44	51.37	63.57		0	0
053	2	1	1	1	1	3	0	0	0	1	1	0	0	0	72.99	31.6	56.71	42.52	75.19	32.82	42.37	56.35	0	0	0
054	2	1	1	1	1	2	1	0	0	0	0	0	0	0	76.78	31.19	59.38	51.21	88.79	42.17	46.61	52.5		0	0
055	2	1	1	0	1	3	0	0	0	1	0	0	0	0	52.93	23.05	56.46	47.39	56.63	27.66	28.97	51.16		0	0
056	2	1	1	1	0	1	0		0	1	0	0	0	0	53.89	19.52	63.78	35.67	56.74	21.21		62.62	0	0	0
057	2	1	1	1	1	3	1	0	0	0	0	0	0	0	75.43	32.05	57.5	50.99	68.37	24.96	43.41	63.49	0	0	0
058	2	1	1	0	1	2	0	0	0	1	1	0	0	0	73.19	26.7	63.52	53.21	73.81	28.6	45.21	61.26	0	0	0
059	2	1	1	0	1	2	0	0	0	1	0	0	0	0	76.74	25.05	67.36	47.7	94.12	45.12	49.01	52.07	0	1	0
060	2	1	1	0	0	1	0	0	0	1	0	1	0	0	82.54	36.74	55.49	53.07	70.39	29.22	41.17	58.49	0	0	0
061	2	1	1	1	1	3	1	0	0	1	1	0	0	0	67.63	29.17	56.87	46.27	67.13	29.26	37.88	56.42	0	0	0
062	2	1	1	0	0	1	0	0	0	1	0	1	0	0	93.01	41.28	55.62	54.78	93.33	41.9	51.43	55.1	0	0	1
063	2	1	1	1	0	1	0	0	0	0	0	0	0	0	72.22	24.51	66.06	47.29	79.8	35.36	44.44	55.68	0	0	0
064	2	1	1	1	1	2	1	0	0	1	0	0	0	0	71.35	34.44	51.74	48.11	70.7	29.93	40.77	57.66	0	0	0
065	2	1	0	0	0	1	1	0	0			1	0	0	95.5	35.13	63.22	71.43	95.47	35.69	59.78	62.61	0	0	0
066	2	1	1	0	0	1	0	0	0	1	0	0	0	0	82.07	33.13	59.63	48.33	80.14	30.9	49.23	61.44	0	0	0
067	2	1	1	0	0	1	0	0	0	1	0	0	0	0	80.06	29.65	62.97	58.47	87.29	38.14	49.15	56.31	0	0	0
068	2	1	1	0	1	2	0	0	0	1	1	0	0	0	76.82	29.23	61.95	45.19	81.27	31.19	50.08	61.63	0	0	0
069	2	1	1	0	0	1	0	0	0	1	0	0	0	0	83.36	33.79	59.47	56.85	92.02	41.19	50.83	55.24	0	0	0
070	2	1	1	1	1	3	1	0	0	0	0	0	0	0	70.93	23.16	67.35	46.44	70.32	25.27	45.05	64.06	0	0	0
071	2	1	1	0	1	2	0	0	0	1	0	0	0	0	79.89	34.19	57.2	55.44	86.28	41.84	44.45	51.51	0	0	1
072	2	1	1	0	0	1	0	0	0	1	1	0	0	0	73.88	34.81	52.88	49.2	72.98	35.1	37.87	51.9		1	0
073	2	1	1	0	1	2	0	0	0	0	0	0	0	0	66.09	20.13	69.55	47.62	74.19	28.4	45.79	61.72	0	0	0
074	2	1	1	0	1	4	0	1	0	1	0	0	0	0	59.18	29.25	50.58	37.32	52.71	23.77	28.94	54.9	0	0	0
075	2	1	1	0	1	3	0	0	0	1	1	0	0	0	106.92	70.08	34.45	62.83	56.8	21.71	35.09	61.78	0	0	1
076	2	1	1	1	1	2	1	0	0	0	0	0	0	0	68.87	28.05	59.27	39.44	68.05	26.55	41.5	60.99	0	0	0
077	2	1	1	0	1	3	0	0	0	1	0	0	0	0	72.27	25.24	65.07	49.22	90.69	42.42	48.26	53.22	0	0	0
078	2	1	1	0	0	1	0	0	0	1	1	0	0	0	89.46	46.36	48.17	62.51	86.41	40.61	45.8	53	0	0	0
079	2	1	1	1	1	2	0	0	0	1	1	0	0	0	102.03	35.95	64.76	67.13	100.49	37.63	62.86	62.55	0	0	0
080	2	1	1	0	1	2	0	0	0	1	0	0	0	0	101.91	43.06	57.75	66.4	93.66	34.81	58.85	62.83	0	0	0
081	2	1	1	0	0	1	0	1	0	0	0	0	0	0	79.33	28.13	64.55	45.92	73.08	22.36	50.72	69.4	0	0	0
082	2	1	1	1	0	1	0	0	0	0	0	0	0	0	61.78	23.71	61.62	43	62.16	25.73	36.43	58.61	0	0	0
083	2	1	1	0	0	1	0	0	0	1	0	1	0	0	68.13	24.53	63.99	46.7	74.5	30.94	43.55	58.46	1	0	0
084	2	1	1	1	1	3	0	0	0	1	1	0	0	0	68.07	25.41	62.67	44.54	65.96	24.78	41.18	62.43	1	0	0
085	2	1	1	0	0	1	0	0	0	1	0	1	0	1	163.81	122.78	25.05	88.93	105.58	64.26	41.33	39.14	1	0	0
086	2	1	1	0	1	3	1	0	0	0	0	0	1	0	56.88	22.36	60.69	42.36	59.43	25.36	34.07	57.32	0	0	0
087	2	1	1	1	0	1	1	0	0	0	0	0	0	0	67.99	28.92	57.47	53.98	76.23	36.36	39.87	52.3	0	0	0
088	2	1	1	0	1	2	0	0	0	1	0	0	0	0	75.48	26.69	64.64	63.8	89.75	40.28	49.47	55.12	1	0	0
089	2	1	1	0	1	1	0	0	0	0	0	0	0	0	67.89	24.64	63.71	51.2	69.74	27.6	42.14	60.43	1	0	0
090	2	1	1	0	1	3	0	0	0	0	0	0	0	0	85.05	34.66	59.25	52.48	75.46	25.38	50.08	66.37		0	0
091	2	1	1	0	1	2	1	0	0	1	1	0	0	0	108.68	51.77	52.36	68.73	112.9	56.59	56.31	49.87		0	0
092	2	1	1	0	0	1	0	0	0	1	0	1	0	0	103.03	54.4	47.2	59.38	88.28	38.3	49.98	56.62	0	0	0
093	2	1	1	1	0	1	1	0	0	1	0	0	0	0	106.6	39.13	63.29	81.19	113.37	47.24	66.14	58.34	1	0	0
094	2	1	1	1	0	1	1	0	0	0	0	0	0	0	79.46	29.49	62.89	46.24	95.34	44.24	51.1	53.6	0	0	0
095	2	1	1	1	1	3	0	0	0	0	0	0	0	0	102.02	41.35	59.47	49.12	94.1	35.55	58.55	62.22		0	0
096	0	0	1	0	0	1	0	0	0	0	0	0	0	0	69.51	26.86	61.35	42.15	65.95	25.8	40.15	60.88		0	0
097	0	0	1	0	0	1	0	0	0	0	0	0	0	0	77.69	32.4	58.29	40.25	72.37	28.29	44.08	60.91	0	0	0
098	0	0	1	0	0	1	0	0	0	0	0	0	0	0	85.08	36.16	57.5	49.98	92.88	40.88	52	55.99	1	0	0
099	0	0	1	1	0	1	0	0	0	0	0	0	0	0	103.25	40.01	61.25	48.37	100.64	41.16	59.48	59.1	0	0	0
100	0	0	1	1	0	1	1	0	0	0	0	0	0	0	72.89	29.79	59.13	43.21	70.71	27.47	43.24	61.15	0	0	0
101	0	0	1	1	0	1	0	0	0	1	0	0	0	0	85.2	34.83	59.12	61.14	80.03	31.16	48.87	61.06		0	0
102	0	0	1	1	0	1	0	0	0	0	0	0	0	0	85.94	36.62	57.38	47.43	81.2	33.19	48.01	59.12	0	0	0
103	0	0	1	0	0	1	0	0	0	0	0	0	0	0	114.21	45.45	60.21	67.8	106.75	43.98	62.77	58.8	0	0	0
104	0	0	1	0	0	1	0	0	0	0	0	0	0	0	84.68	32.28	61.88	64.32	89.86	37.78	52.08	57.96	0	0	0
105	0	0	1	0	0	1	0	0	0	0	0	0	0	0	65.2	25.18	61.38	49.59	62.07	24.87	37.2	59.93	1	0	0
106	0	0	1	0	0	1	0	0	0	0	0	0	0	0	84.24	36.22	57	56.91	77.49	29.01	48.48	62.57	0	0	0
107	0	0	1	1	0	1	0	0	0	0	0	0	0	0	99.32	36.68	63.07	51.52	91.19	38.25	52.94	58.06	0	0	0
108	0	0	1	0	0	1	0	0	0	0	0	0	0	0	77.06	32.35	58.02	47.86	67.25	22.35	44.91	66.77	1	0	0
109	0	0	1	0	0	1	1	0	0	0	0	0	0	0	87.1	28.32	67.48	50.63	93.62	35.35	58.27	62.24	1	0	0
110	0	0	1	0	1	2	0	0	0	0	0	0	0	0	104.28	40.38	61.28	59.54	102.58	42.11	60.48	58.95	0	0	0
111	0	0	1	0	0	1	0	0	0	0	0	0	0	0	71.47	22.76	68.15	39.58	66.29	18.63	47.66	71.9	0	0	0
112	0	0	1	0	0	1	0	0	0	1	0	0	0	0	103.7	43.58	57.97	53.84	97.88	46.1	51.78	52.9	0	0	0
113	0	0	1	0	0	1	0	1	0	0	0	0	0	0	77.83	32.76	57.91	52.69	86.44	42.47	43.97	50.87	0	0	0
114	0	0	1	0	0	1	0	0	0	0	0	0	0	0	76.49	26.88	64.86	43.48	66.08	22.97	43.11	65.24	1	0	0
115	0	0	1	0	0	1	0	0	0	0	0	0	0	0	80.7	30.94	61.67	55.99	88.84	40.39	48.45	54.54	1	0	0
116	0	0	1	0	1	2	0	0	0	1	0	0	0	0	78.9	29.47	62.64	48.76	83.81	34.19	49.62	59.21	1	0	0
117	0	0	1	0	0	1	0	0	0	1	0	0	0	0	90.68	30.78	66.05	56.82	98.83	38.85	59.98	60.69	1	0	0
118	0	0	1	1	0	1	0	0	0	0	0	0	0	0	75.4	30.96	58.94	42.19	68.51	23.98	44.53	65	1	0	0
119	0	0	1	1	1	3	0	0	0	1	0	0	0	0	90.61	41.02	54.73	47.77	79.95	37.47	42.48	53.14		0	0
120	0	0	1	0	0	1	0	0	0	1	0	1	0	0	110.91	44.32	60.04	67.22	128.29	58.78	69.51	54.18		0	0
121	0	0	1	0	0	1	1	0	0	1	1	0	0	0	98.81	41.26	58.25	55.93	104.34	51.56	52.79	50.59	0	0	0
122	0	0	1	0	0	1	1	0	0	0	0	0	0	0	64.23	22.96	64.25	44.64	67.7	28.02	39.68	58.61	0	0	0
123	0	0	1	1	0	1	0	0	0	1	0	0	0		85.82	38.51	55.13	52.09	106.17	50.26	55.92	52.66		0	0
124	0	0	1	1	0	1	0	0	0	0	0	0	0	0	82.22	33.5	59.26	52.29	74.84	26.4	48.44	64.73	0	0	0
125	0	0	1	0	0	1	0	0	0	1	1	0	0	0	82.13	37.23	54.67	45.54	85.24	38.77	46.47	54.52	1	0	0
126	0	0	1	0	0	1	0	0	0	1	0	0	0	0	60.78	20.47	66.32	44.05	67.94	26.39	41.55	61.16	1	0	0
127	0	0	1	0	0	1	0	0	0	0	0	0	0	0	77.24	34.55	55.27	56.68	98.44	37.95	60.49	61.45	1	0	0
128	0	0	1	0	0	1	0	0	0	0	0	0	0	0	61.57	19.89	67.7	35.94	66.94	25.17	41.77	62.4	1	0	0
129	0	0	1	0	0	1	0	0	0	0	0	0	0	0	81.17	34.28	57.77	54.43	74.18	33.52	40.66	54.81	0	0	0
130	0	0	1	0	0	1	0	0	0	1	0	0	0	0	71.05	23.34	67.14	53.96	77.44	32.88	44.56	57.54	1	0	0
131	0	0	1	0	0	1	0	0	0	0	0	0	0	0	105.83	52.05	50.82	63.05	106.13	51.21	54.92	51.75	0	0	0
132	0	0	1						0	1	0	0	0	0	100.21	41.07	59.02	71.71	90.69	38.22	52.47	57.86	1	0	0
133	0	0	1						0	1	1	0	0	0	69.82	25.91	62.89	47.56	60.78	19.37	41.41	68.13	1	0	0
134	0	0	1	0	0	1	0	0	0	1	1	0	0	0	76.84	29.37	61.78	57.14	86.81	42.81	44	50.69	1	0	0
135	0	0	1	1	0	1	0	0	0	0	0	0	0	0	96.43	39.93	58.59	55.53	97.68	40.91	56.76	58.11	1	0	0
136	0	0	1	0	0	1	0	0	0	1	0	0	0	0	85.94	40.34	53.07	67.47	90.47	44.27	46.21	51.07	1	0	0
137	0	0	1	0	0	1	0	0	0	1	0	0	0	0	90.93	38.56	57.6	56.68	84.4	32.57	51.83	61.41	1	0	0
138	0	0	1	0	0	1	0	0	0	0	0	0	0	0	82.45	35.4	57.06	52.9	95.47	44.92	50.55	52.95	1	0	0
